# Supplementary material for: A Poliovirus Receptor (CD155)-Related Risk Signature Predicts the Prognosis of Bladder Cancer
Source: Front Oncol. 2021 Jun 3;11:660273. doi: 10.3389/fonc.2021.660273 (PMC8210672; doi:10.3389/fonc.2021.660273)
Supplement: Supplementary file 1 [file DataSheet_1.zip]

Archive with 9 entries (9 files):
- Supplementary files/Supplementary Figure 1. The landscape of PVR mutation in TCGA BLCA cohort.tif
- Supplementary files/Supplementary Figure 2. PVR expression correlating with immune infiltration and immune checkpoints.tif
- Supplementary files/Supplementary Figure 3. Six candidate risk signature genes and overall survival in training set.tif
- Supplementary files/Supplementary Figure 4. Risk signature in stratified subgroups and predicting treatment efficacy.tif
- Supplementary files/Supplementary Figure 5. Risk signature and recognized immune chechpoints, and clinical impact plots of the nomogram.tif
- Supplementary files/Supplementary Table 1. clinical trials.xlsx
- Supplementary files/Supplementary Table 2. IHC results.xlsx
- Supplementary files/Supplementary Table 3. PVR expression and patient survival in subtypes of BLCA.xlsx
- Supplementary files/Supplementary Table 4. PVR-related genes by Linkedomics webtool.xlsx
