# Supplementary material for: A Poliovirus Receptor (CD155)-Related Risk Signature Predicts the Prognosis of Bladder Cancer
Source: Front Oncol. 2021 Jun 3;11:660273. doi: 10.3389/fonc.2021.660273 (PMC8210672; doi:10.3389/fonc.2021.660273)
Supplement: Supplementary file 1 [file DataSheet_1.zip › Supplementary files/Supplementary Table 1. clinical trials.xlsx]

## Sheet: Sheet1
Study	Title	Status	Conditions	Interventions	Locations	ClinicalTrials.gov Identifier
1	CD155 in Bladder Cancer	Recruiting	Bladder Cancer	Drug: Adjuvant chemotherapy	Fudan University Shanghai Cancer Center, Shanghai, Shanghai, China	NCT03789682
2	INJECT: A Pilot Study of Intra-tumoral Injections in Metastatic Urological Cancers	Recruiting	Metastatic Castration-resistant Prostate Cancer (mCRPC)|Metastatic Urothelial Carcinoma|Metastatic Renal Cell Carcinoma	Drug: Isovue-M 200	Duke University Medical Center, Durham, North Carolina, United States	NCT03071328
3	COM701 in Combination With BMS-986207 and Nivolumab in Subjects With Advanced Solid Tumors	Recruiting	Endometrial Neoplasms|Ovarian Cancer|Solid Tumor	Drug: COM701 in combination with BMS-986207 and nivolumab.|Drug: Nivolumab monotherapy	START Midwest., Grand Rapids, Michigan, United States|The START Center for Cancer Care., San Antonio, Texas, United States	NCT04570839
4	COM701 in Subjects With Advanced Solid Tumors	Recruiting	Advanced Cancer|Ovarian Cancer|Breast Cancer|Lung Cancer|Endometrial Cancer|Ovarian Neoplasm|Triple Negative Breast Cancer|Lung Neoplasm|Neoplasm Malignant|Colo-rectal Cancer	Drug: COM701|Drug: COM701 with Opdivo (Nivolumab).	University of California Los Angeles (UCLA)., Los Angeles, California, United States|University of Chicago Medical Center, Chicago, Illinois, United States, et al.	NCT03667716
5	PVSRIPO for Patients With Unresectable Melanoma	Recruiting	Melanoma	Biological: PVSRIPO	Duke University Medical Center, Durham, North Carolina, United States	NCT03712358
6	Combination of Nivolumab and Ipilimumab in Breast, Ovarian and Gastric Cancer Patients	Terminated	Breast Cancer Female|Ovarian Cancer|Gastric Cancer	Biological: Nivolumab|Biological: Ipilimumab	Kleynberg Medical Clinic, Los Angeles, California, United States|South Georgia Medical Center/Pearlman Cancer Center, Valdosta, Georgia, United States, et al.	NCT03342417
