# Supplementary material for: A Poliovirus Receptor (CD155)-Related Risk Signature Predicts the Prognosis of Bladder Cancer
Source: Front Oncol. 2021 Jun 3;11:660273. doi: 10.3389/fonc.2021.660273 (PMC8210672; doi:10.3389/fonc.2021.660273)
Supplement: Supplementary file 1 [file DataSheet_1.zip › Supplementary files/Supplementary Table 2. IHC results.xlsx]

## Sheet: Sheet1
Protein	Tissue	Histological type	Age	Gender	Location	Quantity	Intensity	Relative IHC score
PVR	Urinary bladder	Normal tissue	46	Male	Cytoplasmic/membranous	< 25%	Weak	1
PVR	Urothelial cancer	Bladder carcinoma	46	Male	Cytoplasmic/membranous	> 75%	Moderate	8
PVR	Liver	Normal tissue	67	Female	Cytoplasmic/membranous	< 25%	Weak	1
PVR	Liver cancer	Hepatocellular carcinoma	58	Female	Cytoplasmic/membranous	> 75%	Moderate	8
