# Supplementary material for: A Poliovirus Receptor (CD155)-Related Risk Signature Predicts the Prognosis of Bladder Cancer
Source: Front Oncol. 2021 Jun 3;11:660273. doi: 10.3389/fonc.2021.660273 (PMC8210672; doi:10.3389/fonc.2021.660273)
Supplement: Supplementary file 1 [file DataSheet_1.zip › Supplementary files/Supplementary Table 3. PVR expression and patient survival in subtypes of BLCA.xlsx]

## Sheet: Sheet1
	N	HR	lower 95%CI	Upper 95%CI	Logrank P	Significance
Gender
Female	106	1.38	0.79	2.4	0.2499
Male	298	1.67	1.17	2.38	0.0045	**
Stage
1	2	NA	NA	NA	NA
2	130	1.59	0.8	3.15	0.1843
3	138	1.64	0.97	2.77	0.0636
4	132	1.07	0.7	1.65	0.7406
Race
White	320	1.55	1.12	2.14	0.0075	**
Asian	44	4.91	0.59	40.7	0.1048
Black	23	1.96	0.64	6.05	0.2314
Mutation burden
High	204	1.22	0.78	1.9	0.3908
Low	200	2.01	1.35	3	0.0005	***
Enriched cell types
Basophils	145	1.29	0.78	2.14	0.3146
B cells	146	1.44	0.88	2.34	0.1443
CD4+ memory T cells	117	1.53	1.01	2.32	0.045	*
CD8+ T cells	270	2.07	1.39	3.06	0.0002	**
Eosinophils	240	1.66	1.11	2.47	0.0124	*
Macrophages	150	1.31	0.83	2.08	0.2481
Mesenchymal stem cells	286	1.6	1.13	2.67	0.0077	**
Natural killer T cells	258	1.45	0.98	2.17	0.0645
Regulatory T cells	120	1.52	0.88	2.64	0.1339
Th1	288	1.38	0.97	1.95	0.0695
Th2	315	1.18	0.86	1.64	0.3041
