# Supplementary material for: A Poliovirus Receptor (CD155)-Related Risk Signature Predicts the Prognosis of Bladder Cancer
Source: Front Oncol. 2021 Jun 3;11:660273. doi: 10.3389/fonc.2021.660273 (PMC8210672; doi:10.3389/fonc.2021.660273)
Supplement: Supplementary file 1 [file DataSheet_1.zip › Supplementary files/Supplementary Table 4. PVR-related genes by Linkedomics webtool.xlsx]

## Sheet: Sheet2
Query	Statistic	P-value	FDR (BH)	Event_SD	Event_TD
ABL2	0.41884	1e-40	1e-38	408	408
ACOT7	0.426794	1e-40	1e-38	408	408
ACOT9	0.499601	1e-40	1e-38	408	408
ACOXL	-0.451908	6.29794e-22	3.15637e-20	408	399
ACSM1	-0.44254	5.38919e-21	2.64797e-19	408	382
ACTB	0.463888	1e-40	1e-38	408	408
ACTBL2	0.433773	3.78675e-20	1.82923e-18	408	243
ACTN1	0.454176	1e-40	1e-38	408	408
ACVR2A	-0.453853	1e-40	1e-38	408	408
ADA	0.428748	1e-40	1e-38	408	408
ADAM19	0.423667	1e-40	1e-38	408	408
ADAMTSL4	0.464111	1e-40	1e-38	408	408
ADCY7	0.454056	1e-40	1e-38	408	408
AES	-0.411913	1e-40	1e-38	408	408
AGAP11	-0.426992	1e-40	1e-38	408	408
AGR2	-0.463225	4.30337e-23	2.20076e-21	408	404
AGTRAP	0.45834	1e-40	1e-38	408	408
AHNAK2	0.452685	1e-40	1e-38	408	408
ALDH1L2	0.435533	2.572e-20	1.24543e-18	408	407
ALDH4A1	-0.437849	1e-40	1e-38	408	408
ALOX5	-0.422834	1e-40	1e-38	408	408
ANLN	0.419155	1e-40	1e-38	408	408
ANXA1	0.468976	1e-40	1e-38	408	408
ANXA2	0.450447	1e-40	1e-38	408	408
ANXA2P2	0.418668	1e-40	1e-38	408	408
ANXA5	0.443723	1e-40	1e-38	408	408
AP1G2	-0.427807	1e-40	1e-38	408	408
AP2S1	0.405489	1e-40	1e-38	408	408
APCDD1L	0.426581	1.7977e-19	8.45972e-18	408	367
AQP9	0.406233	1.21075e-17	5.17525e-16	408	400
ARSI	0.490237	4.68014e-26	2.48867e-24	408	406
ATL3	0.416533	1.48994e-18	6.66714e-17	408	408
ATP8B1	-0.514	1e-40	1e-38	408	408
B4GALNT1	0.418187	1.05705e-18	4.75126e-17	408	402
BCAS1	-0.458366	1e-40	1e-38	408	408
BCKDHB	-0.452022	1e-40	1e-38	408	408
BEND5	-0.48708	1.07248e-25	5.65792e-24	408	403
BHLHE41	-0.422936	1e-40	1e-38	408	408
BMP1	0.492811	1e-40	1e-38	408	408
BMP3	-0.430405	7.89089e-20	3.78442e-18	408	392
BTG2	-0.494525	1e-40	1e-38	408	408
ACSM6	-0.420805	6.11548e-19	2.79264e-17	408	264
DM4E3	0.408782	1e-40	1e-38	408	408
COLCA1	-0.459214	1.12664e-22	5.71792e-21	408	405
RTFC	-0.410805	4.82058e-18	2.10541e-16	408	408
FAM219B	-0.446697	1e-40	1e-38	408	408
HID1	-0.468671	1e-40	1e-38	408	408
MCEMP1	0.408805	7.22505e-18	3.10151e-16	408	378
TMEM51-AS1	-0.446362	1e-40	1e-38	408	407
TCAIM	-0.40583	1.31238e-17	5.57401e-16	408	408
ATAT1	-0.401409	1e-40	1e-38	408	408
THEM6	-0.461683	1e-40	1e-38	408	408
FAM225A	0.405031	1.53904e-17	6.48175e-16	408	393
FAM221B	-0.411251	4.40231e-18	1.92692e-16	408	262
AAED1	0.507768	1e-40	1e-38	408	408
MSANTD3	0.46329	1e-40	1e-38	408	408
CACNA1D	-0.493426	2.00799e-26	1.07059e-24	408	398
CALU	0.414711	1e-40	1e-38	408	408
CAPN13	-0.428292	1.2454e-19	5.90224e-18	408	360
CAPN14	-0.406178	1.22428e-17	5.21755e-16	408	395
CAPN2	0.404045	1e-40	1e-38	408	408
CAPN5	-0.429802	1e-40	1e-38	408	408
CASP9	-0.419385	1e-40	1e-38	408	408
CAV1	0.514873	1e-40	1e-38	408	408
CAV2	0.457802	1e-40	1e-38	408	408
CBR4	-0.429626	1e-40	1e-38	408	408
CCDC125	-0.453134	1e-40	1e-38	408	408
CCL7	0.409753	5.9656e-18	2.57742e-16	408	310
CCNT2	-0.417	1e-40	1e-38	408	408
CCRN4L	0.429372	1e-40	1e-38	408	408
CD109	0.478956	8.71011e-25	4.53537e-23	408	408
CD44	0.433214	1e-40	1e-38	408	408
CDA	0.486786	1e-40	1e-38	408	407
CDC25B	0.429044	1e-40	1e-38	408	408
CDH23	-0.457326	1e-40	1e-38	408	408
CEACAM19	0.594979	1.98675e-40	1.07936e-38	408	408
CEBPB	0.401776	1e-40	1e-38	408	408
CERCAM	0.417952	1e-40	1e-38	408	408
CHD3	-0.427995	1e-40	1e-38	408	408
CHST11	0.559823	1e-40	1e-38	408	408
CHST15	0.46445	1e-40	1e-38	408	408
CIRBP	-0.425949	1e-40	1e-38	408	408
CLIC4	0.439509	1e-40	1e-38	408	408
COL5A2	0.409688	1e-40	1e-38	408	408
COL5A3	0.415703	1e-40	1e-38	408	408
COPZ2	0.442042	1e-40	1e-38	408	408
COQ7	-0.424461	2.82531e-19	1.31718e-17	408	408
CORO1C	0.460329	1e-40	1e-38	408	408
CORO6	0.41977	7.59686e-19	3.45339e-17	408	407
CPA4	0.457079	1.87094e-22	9.47141e-21	408	402
CRTAC1	-0.442403	5.55837e-21	2.72442e-19	408	389
CTHRC1	0.400628	1e-40	1e-38	408	408
CTSL1	0.458467	1e-40	1e-38	408	408
CTSL2	0.405211	1e-40	1e-38	408	408
CXCL5	0.40943	6.36847e-18	2.74556e-16	408	383
CYB5A	-0.434778	1e-40	1e-38	408	408
CYP4B1	-0.490047	4.92179e-26	2.60335e-24	408	405
CYP4F12	-0.510515	1.84483e-28	9.94173e-27	408	391
CYP4F8	-0.425333	2.34689e-19	1.09926e-17	408	339
CYP4Z1	-0.40386	1.94213e-17	8.07755e-16	408	318
CYTH3	0.423893	1e-40	1e-38	408	408
DCBLD1	0.406233	1e-40	1e-38	408	408
DDX17	-0.448431	1e-40	1e-38	408	408
DDX26B	-0.410668	1e-40	1e-38	408	408
DEGS1	0.515715	1e-40	1e-38	408	408
DEGS2	-0.432593	4.90199e-20	2.36227e-18	408	406
DEPDC5	-0.475705	1e-40	1e-38	408	408
DEPDC7	0.481159	4.96253e-25	2.60429e-23	408	406
DIAPH3	0.416144	1e-40	1e-38	408	408
DNAJA4	-0.454116	1e-40	1e-38	408	408
DPP4	0.424147	1e-40	1e-38	408	408
DSE	0.429426	1e-40	1e-38	408	408
DUSP14	0.441729	1e-40	1e-38	408	408
ECM1	0.441276	1e-40	1e-38	408	408
EFEMP1	0.400352	1e-40	1e-38	408	408
EHD2	0.465885	1e-40	1e-38	408	408
EIF5A2	0.403983	1.89557e-17	7.90031e-16	408	407
ELF3	-0.445507	1e-40	1e-38	408	407
EMP3	0.454409	1e-40	1e-38	408	408
EMR2	0.402933	1e-40	1e-38	408	408
EPM2AIP1	-0.414969	1e-40	1e-38	408	408
ERBB3	-0.422464	1e-40	1e-38	408	408
ERBB4	-0.404591	1.67977e-17	7.01548e-16	408	336
ESRRG	-0.437641	1.61318e-20	7.84938e-19	408	377
EXT2	0.475707	1e-40	1e-38	408	408
F3	0.416707	1e-40	1e-38	408	408
FAM117B	-0.410721	1e-40	1e-38	408	408
FAM126A	0.459298	1e-40	1e-38	408	408
FAM13B	-0.421894	1e-40	1e-38	408	408
FAM174B	-0.467703	1e-40	1e-38	408	408
FAM176A	0.466097	2.14314e-23	1.10163e-21	408	408
FAM190A	-0.427156	1.58962e-19	7.49814e-18	408	401
FAM20A	0.410099	1e-40	1e-38	408	408
FAM3B	-0.479684	7.23672e-25	3.77798e-23	408	404
FAM3D	-0.428585	1.1691e-19	5.56695e-18	408	391
FAP	0.465365	1e-40	1e-38	408	408
FARP2	-0.420004	1e-40	1e-38	408	408
FBP1	-0.428891	1e-40	1e-38	408	408
FCGR2A	0.406528	1e-40	1e-38	408	408
FER1L4	-0.4258	1e-40	1e-38	408	407
FIG4	-0.421056	1e-40	1e-38	408	408
FLJ13197	-0.431629	6.04894e-20	2.90799e-18	408	407
CCDC71L	0.416194	1e-40	1e-38	408	408
FLJ45983	-0.420933	5.95341e-19	2.72484e-17	408	400
FLNA	0.444942	1e-40	1e-38	408	408
FN1	0.467242	1e-40	1e-38	408	408
FOSL1	0.405187	1e-40	1e-38	408	408
FOXA1	-0.556132	1.68972e-34	9.1551e-33	408	406
FOXD1	0.451208	7.4112e-22	3.70505e-20	408	385
FOXQ1	-0.474676	1e-40	1e-38	408	407
FSD1L	0.405803	1.31937e-17	5.59183e-16	408	403
FSTL3	0.446269	1e-40	1e-38	408	408
FSTL4	-0.405008	1.54619e-17	6.49821e-16	408	396
GATA3	-0.447091	1e-40	1e-38	408	408
GDPD2	-0.406631	1.11825e-17	4.79007e-16	408	393
GFPT2	0.440687	1e-40	1e-38	408	407
GGT6	-0.418415	1.00801e-18	4.54933e-17	408	404
GLT25D1	0.561051	1e-40	1e-38	408	408
GNA12	0.44304	1e-40	1e-38	408	408
GNB4	0.484995	1e-40	1e-38	408	408
GNG4	0.402465	2.55956e-17	1.05797e-15	408	402
GOLGA6L9	-0.40061	1e-40	1e-38	408	408
GPD1L	-0.432635	1e-40	1e-38	408	408
GPR1	0.40531	1.45579e-17	6.14404e-16	408	385
GPR68	0.401925	1e-40	1e-38	408	408
GPRC5C	-0.406881	1e-40	1e-38	408	408
GPX8	0.434015	1e-40	1e-38	408	408
GRAMD1C	-0.401239	1e-40	1e-38	408	408
GRM3	-0.412549	3.37942e-18	1.49223e-16	408	344
GSDMB	-0.439024	1e-40	1e-38	408	408
GTF2IRD2	-0.401993	1e-40	1e-38	408	408
GTF2IRD2B	-0.420325	1e-40	1e-38	408	408
GTF2IRD2P1	-0.414678	1e-40	1e-38	408	408
HMGA2	0.427316	1.53597e-19	7.26217e-18	408	381
HMGCS2	-0.428808	1.11425e-19	5.31843e-18	408	381
HOMEZ	-0.421586	1e-40	1e-38	408	408
HOXB3	-0.409349	1e-40	1e-38	408	408
HS6ST3	-0.423069	3.79528e-19	1.7612e-17	408	347
HSD17B4	-0.451892	1e-40	1e-38	408	408
HSPA5	0.418555	1e-40	1e-38	408	408
HTRA3	0.410051	1e-40	1e-38	408	408
ICA1	-0.401604	1e-40	1e-38	408	408
ICAM1	0.425268	2.37983e-19	1.11208e-17	408	408
IDH1	-0.469307	1e-40	1e-38	408	408
IFITM3	0.413925	1e-40	1e-38	408	408
IFT140	-0.407069	1e-40	1e-38	408	408
IFT27	-0.411892	1e-40	1e-38	408	408
IGF2BP2	0.483209	1e-40	1e-38	408	408
IKBIP	0.454891	1e-40	1e-38	408	408
IKZF2	-0.406124	1e-40	1e-38	408	408
IL6	0.403016	2.29569e-17	9.52831e-16	408	395
ILDR1	-0.457134	1e-40	1e-38	408	407
INHBA	0.428096	1e-40	1e-38	408	407
IP6K2	-0.416276	1e-40	1e-38	408	408
IPPK	0.426429	1e-40	1e-38	408	408
ITGA5	0.444253	1e-40	1e-38	408	408
ITGB5	0.418064	1e-40	1e-38	408	408
JMJD7-PLA2G4B	-0.428858	1e-40	1e-38	408	408
KATNAL1	0.415994	1e-40	1e-38	408	408
KCNQ1	-0.416423	1.52421e-18	6.80529e-17	408	408
TMEM94	-0.402587	1e-40	1e-38	408	408
ARFGEF3	-0.400178	1e-40	1e-38	408	408
PPP1R18	0.401906	1e-40	1e-38	408	408
KLC3	0.473601	1e-40	1e-38	408	408
KLF15	-0.438156	1e-40	1e-38	408	408
KLHDC7A	-0.401938	2.83981e-17	1.16899e-15	408	390
KRTAP5-10	-0.43558	2.54515e-20	1.23541e-18	408	319
KRTAP5-7	-0.404988	1.5523e-17	6.51026e-16	408	249
KSR2	-0.421983	4.7737e-19	2.19996e-17	408	380
LARGE	-0.49502	1e-40	1e-38	408	408
LEAP2	-0.406171	1.22585e-17	5.21755e-16	408	398
LEPRE1	0.406058	1e-40	1e-38	408	408
LGALS1	0.436253	1e-40	1e-38	408	408
LILRA6	0.415086	2.00865e-18	8.92846e-17	408	403
LILRB3	0.40638	1e-40	1e-38	408	408
LNX1	-0.450936	1e-40	1e-38	408	408
LOC100133991	-0.408875	7.12278e-18	3.06417e-16	408	407
LOC100144604	-0.471456	5.73456e-24	2.9629e-22	408	333
LOC100188947	-0.490052	4.91516e-26	2.60335e-24	408	376
LOC100302401	0.421827	4.93264e-19	2.26281e-17	408	406
LOC149134	-0.409909	5.7808e-18	2.50839e-16	408	404
LOC541471	0.518572	1e-40	1e-38	408	408
LOX	0.418641	1e-40	1e-38	408	408
LOXL2	0.407177	1e-40	1e-38	408	408
LRFN2	-0.419635	7.81473e-19	3.54439e-17	408	343
LRMP	-0.404341	1e-40	1e-38	408	408
LTBP2	0.400948	1e-40	1e-38	408	408
LYPD6	-0.454161	1e-40	1e-38	408	408
MAML3	-0.430027	1e-40	1e-38	408	408
MAOA	-0.419942	1e-40	1e-38	408	408
MAP4K4	0.414518	1e-40	1e-38	408	408
MAP7D3	0.444793	1e-40	1e-38	408	408
MBTD1	-0.4514	1e-40	1e-38	408	408
MCCC1	-0.407646	1e-40	1e-38	408	408
MCF2L	-0.435273	1e-40	1e-38	408	408
MCFD2	0.404639	1e-40	1e-38	408	408
MECOM	-0.514832	1e-40	1e-38	408	408
METTL7A	-0.442493	1e-40	1e-38	408	408
MFAP3L	-0.419262	1e-40	1e-38	408	408
MFI2	0.461754	1e-40	1e-38	408	408
MKRN1	-0.403501	1e-40	1e-38	408	408
MMEL1	-0.469886	8.45841e-24	4.35901e-22	408	378
MOGAT2	-0.422855	3.97103e-19	1.8385e-17	408	288
MPP1	0.404036	1e-40	1e-38	408	408
MSN	0.426119	1e-40	1e-38	408	408
MT1L	0.423984	3.12639e-19	1.45417e-17	408	400
MT1X	0.41171	1e-40	1e-38	408	408
MT2A	0.489337	1e-40	1e-38	408	408
MTHFD1L	0.446527	1e-40	1e-38	408	408
MTHFD2	0.415196	1e-40	1e-38	408	408
MYLIP	-0.413735	1e-40	1e-38	408	408
NAALADL2	-0.443117	4.73037e-21	2.32997e-19	408	406
NCF2	0.400211	1e-40	1e-38	408	408
NCRNA00152	0.537062	7.31586e-32	3.95313e-30	408	408
NHEDC2	0.413704	1e-40	1e-38	408	408
NNMT	0.448491	1e-40	1e-38	408	408
NPC1	0.429317	1e-40	1e-38	408	408
NSUN6	-0.437144	1e-40	1e-38	408	408
NUDT4	-0.403105	1e-40	1e-38	408	408
OR13A1	-0.478452	9.90053e-25	5.14186e-23	408	390
ORMDL3	-0.428922	1e-40	1e-38	408	408
OSCAR	0.402684	1e-40	1e-38	408	408
OSMR	0.407962	1e-40	1e-38	408	408
OVGP1	-0.424697	1e-40	1e-38	408	408
P2RY6	0.440998	1e-40	1e-38	408	408
P4HA2	0.413038	1e-40	1e-38	408	408
PACRG	-0.504893	8.88513e-28	4.76257e-26	408	348
PAEP	0.404757	1.62537e-17	6.80244e-16	408	227
PALM2-AKAP2	0.443804	4.0495e-21	2.00445e-19	408	408
PAN2	-0.414379	1e-40	1e-38	408	408
PARP16	-0.409092	1e-40	1e-38	408	408
PARVB	0.418002	1e-40	1e-38	408	408
PATZ1	-0.519505	1e-40	1e-38	408	408
PCP4L1	-0.411778	3.95518e-18	1.735e-16	408	405
PDCD1LG2	0.450772	8.19926e-22	4.08882e-20	408	405
PDE10A	-0.40841	1e-40	1e-38	408	408
PHF12	-0.441174	1e-40	1e-38	408	408
PHLPP1	-0.440967	1e-40	1e-38	408	408
PIK3C2B	-0.458181	1e-40	1e-38	408	408
PIK3IP1	-0.420432	1e-40	1e-38	408	408
PITX3	0.413201	2.95769e-18	1.30889e-16	408	231
PLA2G6	-0.466578	1e-40	1e-38	408	408
PLAUR	0.515127	1e-40	1e-38	408	408
PLCE1	-0.418394	1e-40	1e-38	408	408
PLEKHA6	-0.448416	1e-40	1e-38	408	408
PLEKHH3	-0.432388	1e-40	1e-38	408	408
PLEKHM1P	-0.402758	1e-40	1e-38	408	408
PLIN3	0.438783	1e-40	1e-38	408	408
PLK2	0.410351	1e-40	1e-38	408	408
PLOD1	0.449375	1e-40	1e-38	408	408
PLS3	0.453189	1e-40	1e-38	408	408
PMEPA1	0.435695	1e-40	1e-38	408	408
PNRC2	-0.418648	1e-40	1e-38	408	408
PODNL1	0.410599	5.02642e-18	2.1859e-16	408	408
PPFIBP2	-0.531793	1e-40	1e-38	408	408
PRDX4	0.452299	1e-40	1e-38	408	408
PRKCDBP	0.428729	1e-40	1e-38	408	408
PRNP	0.4263	1e-40	1e-38	408	408
PSMD2	0.410567	1e-40	1e-38	408	408
PTHLH	0.413526	1e-40	1e-38	408	407
PTPN12	0.42124	1e-40	1e-38	408	408
PTRF	0.505072	1e-40	1e-38	408	408
PVR	1	1e-40	1e-38	408	408
PYROXD2	-0.405404	1e-40	1e-38	408	408
RAB15	-0.441362	1e-40	1e-38	408	408
RAB31	0.459492	1e-40	1e-38	408	408
RALB	0.403834	1e-40	1e-38	408	408
RALGPS1	-0.4347	1e-40	1e-38	408	408
REPIN1	-0.441307	1e-40	1e-38	408	408
RERE	-0.45771	1e-40	1e-38	408	408
RGS20	0.500097	3.32071e-27	1.77521e-25	408	399
RHOD	0.462236	1e-40	1e-38	408	408
RNF217	0.440689	8.17287e-21	3.99613e-19	408	407
RPSAP52	0.415793	1.73602e-18	7.73377e-17	408	318
RRAD	0.420018	1e-40	1e-38	408	408
RTKN	0.402612	1e-40	1e-38	408	408
RUNDC1	-0.406864	1e-40	1e-38	408	408
S100A10	0.56371	1e-40	1e-38	408	408
SAMD12	-0.504898	8.87465e-28	4.76257e-26	408	408
SATB1	-0.426939	1e-40	1e-38	408	408
SCNN1B	-0.417911	1.11957e-18	5.02105e-17	408	405
SEMA3F	-0.401743	1e-40	1e-38	408	408
SERINC4	-0.453771	4.07678e-22	2.0483e-20	408	400
SERPINB7	0.420128	7.04848e-19	3.21138e-17	408	330
SERPINB9	0.461737	1e-40	1e-38	408	408
SERPINE1	0.40615	1e-40	1e-38	408	408
SETMAR	-0.401268	3.24048e-17	1.33119e-15	408	408
SFI1	-0.413998	1e-40	1e-38	408	408
SGTB	0.403785	1e-40	1e-38	408	408
SH2B1	-0.407494	1e-40	1e-38	408	408
SH2D5	0.460675	7.9459e-23	4.05322e-21	408	400
SHH	-0.418406	1.00985e-18	4.54933e-17	408	306
SIDT1	-0.457653	1e-40	1e-38	408	408
SIGLEC15	-0.413519	2.77121e-18	1.22908e-16	408	401
SIRPA	0.430476	1e-40	1e-38	408	408
SLC11A1	0.44567	1e-40	1e-38	408	408
SLC12A8	0.428002	1e-40	1e-38	408	408
SLC14A1	-0.447244	1.84933e-21	9.19936e-20	408	406
SLC16A1	0.513957	1e-40	1e-38	408	408
SLC22A5	-0.423571	1e-40	1e-38	408	408
SLC26A5	-0.405538	1.39126e-17	5.8841e-16	408	247
SLC31A2	0.427432	1e-40	1e-38	408	408
SLC39A14	0.435324	1e-40	1e-38	408	408
SLC44A3	-0.41769	1e-40	1e-38	408	408
SLC44A4	-0.480448	1e-40	1e-38	408	408
SLC5A7	-0.481022	5.14023e-25	2.6905e-23	408	304
SMARCC2	-0.422846	1e-40	1e-38	408	408
SNAI1	0.433447	1e-40	1e-38	408	408
SORL1	-0.436532	1e-40	1e-38	408	408
SPHK1	0.534945	1e-40	1e-38	408	408
SSH3	-0.425086	1e-40	1e-38	408	408
ST3GAL6	0.414736	1e-40	1e-38	408	408
SULF2	0.423254	1e-40	1e-38	408	408
SURF4	0.466031	1e-40	1e-38	408	408
SV2C	-0.421848	4.91154e-19	2.2583e-17	408	292
SYDE1	0.424005	1e-40	1e-38	408	408
TBX3	-0.486826	1e-40	1e-38	408	408
TCP11L1	0.462644	1e-40	1e-38	408	408
TDH	-0.453839	4.01228e-22	2.02096e-20	408	367
TEAD4	0.482387	1e-40	1e-38	408	408
TEKT5	-0.471762	5.3152e-24	2.75333e-22	408	370
TGFBI	0.450525	1e-40	1e-38	408	408
TIA1	-0.444497	1e-40	1e-38	408	408
TJP3	-0.454024	3.84183e-22	1.93998e-20	408	403
TLE2	-0.414705	1e-40	1e-38	408	408
TM4SF19	0.483697	2.58317e-25	1.35918e-23	408	400
TMC4	-0.401311	1e-40	1e-38	408	408
TMC7	-0.423699	1e-40	1e-38	408	408
TMEM116	-0.422428	4.34565e-19	2.00731e-17	408	408
TNC	0.435994	1e-40	1e-38	408	408
TNFAIP6	0.465083	2.74339e-23	1.40657e-21	408	404
TNFRSF12A	0.49035	1e-40	1e-38	408	408
TOP2B	-0.485763	1e-40	1e-38	408	408
TOX3	-0.426112	1.98749e-19	9.33095e-18	408	351
TP53INP1	-0.434931	1e-40	1e-38	408	408
TPM1	0.400393	1e-40	1e-38	408	408
TRAK1	-0.417536	1e-40	1e-38	408	408
TREM1	0.443371	4.46711e-21	2.20572e-19	408	401
TRIM2	-0.445059	1e-40	1e-38	408	408
TSGA10	-0.40068	1e-40	1e-38	408	408
TSPAN12	-0.400245	1e-40	1e-38	408	408
TTC23L	-0.418635	9.62857e-19	4.3572e-17	408	394
TTC7A	0.400432	1e-40	1e-38	408	408
TTLL3	-0.430068	1e-40	1e-38	408	408
TUBB2A	0.449713	1e-40	1e-38	408	408
TUBB6	0.490949	1e-40	1e-38	408	408
TYMP	0.407839	1e-40	1e-38	408	408
UGT2B28	-0.438406	1.36096e-20	6.63825e-19	408	224
USP30	-0.424961	1e-40	1e-38	408	408
UST	-0.402528	1e-40	1e-38	408	408
VILL	-0.410355	1e-40	1e-38	408	408
VIPR1	-0.413433	1e-40	1e-38	408	408
VSIG2	-0.45958	1.03253e-22	5.25359e-21	408	406
WDR6	-0.405986	1e-40	1e-38	408	408
WSCD2	-0.444924	3.14046e-21	1.55834e-19	408	394
YKT6	0.466232	1e-40	1e-38	408	408
ZAK	0.423828	1e-40	1e-38	408	408
ZBED2	0.430301	8.06952e-20	3.86085e-18	408	401
ZBTB7C	-0.519926	1e-40	1e-38	408	407
ZFP62	-0.4197	1e-40	1e-38	408	408
ZNF14	-0.400554	1e-40	1e-38	408	408
ZNF248	-0.429312	1e-40	1e-38	408	408
ZNF253	-0.446697	1e-40	1e-38	408	408
ZNF33A	-0.454233	1e-40	1e-38	408	408
ZNF396	-0.407835	1e-40	1e-38	408	408
ZNF397	-0.420694	1e-40	1e-38	408	408
ZNF440	-0.435313	1e-40	1e-38	408	408
ZNF443	-0.417094	1e-40	1e-38	408	408
ZNF506	-0.411336	1e-40	1e-38	408	408
ZNF552	-0.482815	1e-40	1e-38	408	408
ZNF564	-0.413372	1e-40	1e-38	408	408
ZNF627	-0.41371	1e-40	1e-38	408	408
ZNF708	-0.42467	1e-40	1e-38	408	408
ZNF709	-0.407851	1e-40	1e-38	408	408
ZNF737	-0.427703	1e-40	1e-38	408	408
